# Supplementary material for: Altering cortical input unmasks synaptic phenotypes in the YAC128 cortico-striatal co-culture model of Huntington disease
Source: BMC Biol. 2018 Jun 27;16:58. doi: 10.1186/s12915-018-0526-3 (PMC6020351; doi:10.1186/s12915-018-0526-3)
Supplement: Supplementary file 1 — Individual data values. Individual values for data with n < 6. (XLSX 12 kb) [file 12915_2018_526_MOESM1_ESM.xlsx]

## Sheet: Fig 1F
	Figure 1F - Spine density in 6- and 12-month WT and YAC128 striatum
	Individual data values (total spines/10μm):
	6mo WT	6mo YAC128	12mo WT	12mo YAC128
	10.654	8.97	9.90592	6.35633
	10.461	9.533	11.5264	7.26889
	10.369	9.816	9.3099	8.25714
	11.392	10.204
		11.091
